# Supplementary material for: Processing moving visual scenes during upright stance in elderly patients with mild cognitive impairment
Source: PeerJ. 2020 Nov 18;8:e10363. doi: 10.7717/peerj.10363 (PMC7680028; doi:10.7717/peerj.10363)
Supplement: Supplemental Information 1 [file peerj-08-10363-s001.xlsx]

## Sheet: Hárok1
Total path of COP (mm)
Scene direction	scene rotating to the left				scene rotating to the right				scene moving to the subject				scene moving from the subject
Controls	before stimulation	stimulation	after stimulation		before stimulation	stimulation	after stimulation		before stimulation	stimulation	after stimulation		before stimulation	stimulation	after stimulation
C1	305.889	347.967	289.728		373.553	360.192	314.436		344.463	323.345	302.462		306.037	334.868	272.21
C2	255.633	347.967	288.611		257.465	337.149	258.321		288.403	269.222	232.533		237.449	284.619	242.001
C3	212.322	730.975	440.135		228.355	564.411	361.183		292.932	670.276	526.402		240.924	577.997	369.307
C4	156.377	224.432	180.747		160.268	318.479	211.827		200.642	237.846	167.924		165.917	253.117	182.052
C5	224.069	464.663	354.466		247.919	412.167	258.495		296.907	364.932	336.815		278.832	400.478	271.765
C6	196.887	524.793	236.16		195.082	382.338	218.914		205.265	706.781	472.436		178.353	341.872	217.248
C7	238.609	685.876	295.145		284.192	544.874	272.905		296.779	899.045	409.326		265.95	758.202	289.446
C8	210.901	465.831	236.615		250.533	472.482	294.215		328.979	1455.58	633.245		364.193	682.303	289.62
C9	284.127	678.099	289.109		247.958	508.25	264.149		325.698	956.385	476.804		256.145	414.189	263.3
C10	216.55	465.111	252.039		212.004	381.228	238.327		254.456	472.572	293.364		225.645	362.617	257.951
Patients
P1	372.105	890.697	471.399		517.254	813.439	457.581		624.449	748.678	518.802		442.442	872.007	547.653
P2	268.006	313.071	252.509		255.554	315.222	429.055		224.293	397.353	441.64		237.963	368.08	393.176
P3	363.762	1000.87	530.739		376.775	1061.07	485.703		454.915	1054.19	617.901		439.696	1018.46	753.788
P4	193.938	1257.5	911.996		370.508	549.579	724.062		362.196	895.527	721.917		270.652	439.125	341.009
P5	217.942	483.644	269.156		223.037	445.369	279.853		283.551	526.804	254.961		223.768	373.78	248.102
P6	246.557	2180.12	759.473		255.446	979.152	462.004		256.761	1813.04	2450.49		312.567	608.109	349.748
P7	780.105	907.93	1000.39		907.446	1153.07	1148.48		1121.5	1059.89	1263.37		1306.73	1285.72	1237.41
P8	222.749	707.043	609.502		245.221	508.38	435.513		251.804	395.466	412.008		302.727	723.209	525.666
P9	307.038	338.962	328.053		304.646	327.87	365.362		311.809	558.666	787.63		298.522	506.579	433.459
P10	155.113	922.738	457.765		159.71	1113.06	541.328		277.199	919.403	517.809		190.444	843.29	645.201
